# Supplementary material for: Changes in Inner Retina Thickness and Macular Sensitivity in Patients with Type 2 Diabetes with Moderate Diabetic Retinopathy
Source: Biomedicines. 2023 Nov 4;11(11):2972. doi: 10.3390/biomedicines11112972 (PMC10669203; doi:10.3390/biomedicines11112972)
Supplement: Supplementary file 1 [file biomedicines-11-02972-s001.zip]

Archive with 1 entries (1 files):
- biomedicines-2629805-supplementary.pdf
